# Supplementary material for: Molecular evolution of aspartic protease gene family in vertebrates
Source: Sci Rep. 2026 May 20;16:22893. doi: 10.1038/s41598-026-52723-0 (PMC13389413; doi:10.1038/s41598-026-52723-0)
Supplement: Supplementary file 2 — Supplementary Information 2. [file 41598_2026_52723_MOESM2_ESM.xlsx]

## Sheet: Sheet1
organisms	genes	location	orientation	analyzed area (bp)
cathepsin E & Pgs (Fig. 3)
human	pm20d1	205,828,025..205,850,132	-	761423
	rassf5	206,507,531..206,589,448	+
	foxp4	41,546,381..41,602,384	+	386665
	bysl	41,908,759..41,933,046	+
mouse	pm20d1	131,725,122..131,749,210	+	645063
	rassf5	131,104,147..131,172,915	-
	foxp4	48,178,058..48,235,401	-	325145
	bysl	47,910,256..47,922,417	-
chicken	pm20d1	2,344,893..2,356,090	-	197150
	rassf5	2,524,502..2,542,043	+
	foxp4	4,884,446..4,927,344	+	185956
	bysl	5,067,739..5,070,402	+
lizard	pm20d1	200,341,689..200,365,926	-	826440
	rassf5	201,036,870..201,168,129	+
	foxp4	195,283,548..195,489,549	+	619258
	frs3	195,860,711..195,902,806	-
frog	pm20d1	73,563,400..73,589,909	+	461144
	rassf5	73,977,948..74,024,544	+
	foxp4	71,073,370..71,115,784	-	364220
	bysl	70,751,564..70,764,084	-
lungfish	pm20d1	308,016,185..308,503,158	-	6915680
	rassf5	314,174,695..314,931,865	+
	foxp4	274,867,945..276,560,491	+	6541735
	prickle4	281,085,717..281,409,680	+
bichir	slc26a9	954,757..1,005,478	-	940958
	tomm6	1,889,978..1,895,715	-
gar	rab7b	40,974,826..40,984,139	+	214610
	tomm6	40,769,529..40,771,435	+
skate	pm20d1	35,315,315..35,378,486	-	881156
	bysl	36,186,122..36,196,471	+
whale shark	rab7b	11,597,103..11,607,076	+	1446697
	usp49	13,011,709..13,043,800	+
catshark	pm20d1	139,028,488..139,100,809	-	1768335
	ccnd3	140,759,380..140,796,823	-
elephant shark	pm20d1	2,715,793..2,729,111	+	341176
	ccnd3	2,387,935..2,462,875	+
Pepsinogen type A (Fig. 4)
human	prpf19	60,890,547..60,906,585	-	486323
	tmem138	61,362,374..61,376,870	+
	kcna3	110,653,560..110,674,940	-	335563
	rbm15	110,339,377..110,346,677	+
rabbit	prpf19	11,687,057..11,696,886	+	889073
	tmem138	10,807,813..10,812,267	-
	kcna3	59,682,749..59,704,735	+	322231
	rbm15	59,944,740..60,004,980	-
mouse	prpf19	10,872,595..10,886,923	+	339081
	tmem138	10,547,842..10,554,765	-
	kcna3	106,943,486..106,947,223	+	300616
	rbm15	107,212,827..107,244,102	-
dolphin	prpf19	10,351,143..10,370,485	+	406072
	tmem138	9,964,413..9,974,154	-
	kcna3	89,341,399..89,356,458	+	310143
	rbm15	89,644,290..89,651,542	-
cattle	prpf19	37,223,941..37,233,566	-	2664083
	tmem138	39,867,808..39,888,024	+
	kcna3	32,745,144..32,767,710	+	350958
	rbm15	33,067,317..33,096,102	-
horse	prpf19	37,653,109..37,664,065	-	723062
	tmem138	38,369,846..38,376,171	+
	kcna3	62,958,643..62,961,991	+	308114
	rbm15	63,258,207..63,266,757	-
bat	prpf19	8,418,689..8,429,005	+	331295
	tmem138	8,097,710..8,102,792	-
	kcna3	61,393,767..61,412,214	-	241324
	rbm15	61,170,890..61,178,272	+
pangolin	prpf19	16,129,934..16,140,148	+	370108
	tmem138	15,770,040..15,777,747	-
	kcna3	99,997,904..100,001,296	+	313751
	rbm15	100,300,175..100,311,655	-
dog	prpf19	55,998,460..56,008,827	+	367255
	tmem138	55,641,572..55,647,858	-
	kcna3	41,801,395..41,821,138	+	309476
	rbm15	42,103,260..42,110,871	-
tasmanian devil	prpf19	245,233,144..245,240,112	+	375011
	tmem138	244,865,101..244,870,855	-
	kcna3	412,816,532..412,923,303	-	476804
	rbm15	412,446,499..412,454,558	+
echidna	prpf19	35,127,573..35,144,755	-	602769
	tmem138	35,698,732..35,730,342	+
	kcna3	15,252,118..15,259,576	-	200517
	rbm15	15,451,097..15,452,635	+
platypus	prpf19	17,810,936..17,822,081	+	402598
	tmem138	17,419,483..17,429,310	-
	kcna3	69,949,525..69,951,065	+	167536
	rbm15	70,106,708..70,117,061	-
chichken	prpf19	228,680..232,794	-	67004
	tmem138	293,348..295,684	+
	kcna3	1,517,629..1,530,124	-	94039
	rbm15	1,436,085..1,443,905	+
lizard	prpf19	257,634,000..257,649,181	-	452877
	tmem138	258,067,707..258,086,877	+
	kcna3	187,723,871..187,764,286	+	406331
	rbm15	188,123,298..188,130,202	-
frog	prpf19	60,604,815..60,629,315	-	24500
	pga	60,604,815..60,629,315	-
axolotl	prpf19	572,163,026..572,381,895	+	2621106
	pga	569,760,789..569,804,121	-
bichir	pga	220,371,436..220,396,563	-	634293
	rbm15	220,998,680..221,005,729	-
bowfin	pga	1,645,647..1,649,729	+	141209
	rbm15	1,508,520..1,511,821	+
gar	pga	37,527,084..37,532,409	+	127370
	rbm15	37,405,039..37,408,098	+
eel	adora1b	40,911,347..40,933,298	+	445959
	prok1	40,487,339..40,495,278	+
herring	cacna1g	6,705,364..6,896,204	+	302323
	pkd1b	6,593,881..6,611,937	-
	adora1b	2,916,446..2,923,608	+	94876
	rbm15	2,828,732..2,831,925	+
pike	cacna1g	15,089,378..15,246,182	+	330239
	pkd1b	14,915,943..14,937,995	+
	adora1b	32,610,318..32,657,244	+	328896
	rbm15	32,934,651..32,939,214	-
seabass	cacna1g	5,609,632..5,853,088	-	514367
	sstr2	6,111,113..6,123,999	+
	adora1b	16,582,496..16,588,078	+	84925
	rbm15	16,659,416..16,667,421	-
tilapia	cacna1g	23,113,510..23,430,074	-	727563
	sstr2	23,829,384..23,841,073	+
	adora1b	20,964,076..20,970,597	+	120437
	rbm15	21,075,819..21,084,513	-
fugu	cacna1g	8,761,627..8,923,315	-	343951
	sstr2	9,098,895..9,105,578	+
	adora1b	9,120,594..9,124,727	-	60441
	rbm15	9,064,286..9,068,772	+
PAGs (Fig. 5)
bat	vps37c	8,233,528..8,262,677	+	105855
	vwce	8,156,822..8,181,703	+
horse	vps37c	37,852,263..37,879,681	-	462794
	vwce	38,279,784..38,315,057	-
camel	vps37c	9,793,987..9,829,952	+	124222
	vwce	9,705,730..9,732,917	+
pig	vps37c	10,614,198..10,643,545	+	437535
	vwce	10,206,010..10,240,493	+
sheep	vps37c	34,823,115..34,852,724	-	1553424
	vwce	36,341,744..36,376,539	-
cattle	vps37c	37,450,869..37,481,097	-	2359572
	vwce	39,779,511..39,810,441	-
hippopotamus	vps37c	115,987,523..116,015,222	-	6043778
	vwce	121,998,281..122,031,301	-
blue whale	vps37c	99,845,224..99,874,964	-	139497
	vwce	99,955,430..99,984,721	-
right whale	vps37c	112,137,982..112,167,507	-	138695
	vwce	112,247,141..112,276,677	-
sperm whale	vps37c	100,338,301..100,345,174	+	64216
	vwce	100,399,705..100,402,517	+
dolphin	vps37c	10,125,239..10,153,905	+	119649
	vwce	10,034,256..10,064,658	+
Cathepsin Es (Fig. 7)
human	pm20d1	205,828,025..205,850,132	-	761423
	rassf5	206,507,531..206,589,448	+
marmoset	pm20d1	29,556,700..29,578,770	-	754070
	rassf5	30,229,330..30,310,770	+
mouse	pm20d1	131,725,122..131,749,210	+	645063
	rassf5	131,104,147..131,172,915	-
rat	pm20d1	45,790,161..45,812,206	+	622438
	rassf5	45,189,768..45,255,277	-
rabbit	pm20d1	21,141,237..21,162,191	-	624840
	rassf5	21,701,781..21,766,077	+
pika	pm20d1	16,504,318..16,526,325	-	571473
	rassf5	17,015,513..17,075,791	+
cattle	pm20d1	3,602,535..3,627,613	-	764667
	rassf5	4,293,882..4,367,202	+
hippopotamus	pm20d1	154,760,783..154,792,904	-	644239
	rassf5	155,334,511..155,405,022	+
dolphin	pm20d1	34,489,487..34,512,189	-	641111
	rassf5	35,057,605..35,130,598	+
sperm whale	pm20d1	39,202,079..39,227,470	+	582855
	ikbke	38,644,615..38,660,469	-
right whale	pm20d1	33,429,613..33,449,427	+	550140
	ikbke	32,899,287..32,922,199	-
blue whale	pm20d1	152,543,165..152,567,243	-	644266
	rassf5	153,115,845..153,187,431	+
horse	pm20d1	2,216,950..2,255,461	-	633825
	rassf5	2,783,392..2,850,775	+
elephant	pm20d1	15,402,469..15,433,217	-	886739
	rassf5	16,186,073..16,289,208	+
pangolin	pm20d1	122,069,996..122,090,797	+	578858
	rassf5	121,511,939..121,575,340	-
dog	pm20d1	2,834,108..2,854,142	-	599144
	rassf5	3,366,000..3,433,252	+
vampire bat	pm20d1	72,295,963..72,317,427	+	611108
	rassf5	71,706,319..71,778,403	-
pale spear-nosed bat	pm20d1	5,238,413..5,259,883	-	638355
	rassf5	5,832,584..5,876,768	+
large flying fox	pm20d1	1,103,195..1,128,901	+	600628
	rassf5	528,273..596,952	-
wallaby	pm20d1	433,544,009..433,598,401	+	830409
	rassf5	432,767,992..432,873,916	-
tasmanian devil	pm20d1	99,987,544..100,033,706	-	832228
	rassf5	100,710,038..100,819,772	+
echidna	pm20d1	24,854,527..24,893,993	+	825220
	rassf5	24,068,773..24,213,371	-
platypus	pm20d1	62,072,546..62,105,362	-	734109
	rassf5	62,708,643..62,806,655	+
chicken	pm20d1	2,344,893..2,356,090	-	197150
	rassf5	2,524,502..2,542,043	+
finch	pm20d1	6,595,058..6,607,839	+	255903
	rassf5	6,351,936..6,379,436	-
alligator	pm20d1	41,251,772..41,267,433	-	477622
	rassf5	41,648,202..41,729,394	+
turtle	pm20d1	19,136,873..19,155,950	+	668115
	rassf5	18,487,835..18,588,614	-
ground snake	pm20d1	59,294,975..59,319,099	-	651805
	rassf5	59,843,043..59,946,780	+
anole	pm20d1	200,341,689..200,365,926	-	826440
	rassf5	201,036,870..201,168,129	+
frog	pm20d1	73,563,400..73,589,909	+	461144
	rassf5	73,977,948..74,024,544	+
newt	pm20d1	450,242,363..450,333,268	-	3770478
	rassf5	453,743,990..454,012,841	+
lungfish	pm20d1	308,016,185..308,503,158	-	6915680
	rassf5	314,174,695..314,931,865	+
coelacanth	pm20d1	12,037,360..12,054,040	+	676354
	rassf5	11,377,686..11,467,307	-
bichir	slc26a9	954,757..1,005,478	-	940958
	tomm6	1,889,978..1,895,715	-
bowfin	slc26a9	441,077..458,596	-	291061
	frs3	167,535..178,496	+
gar	rab7b	40,974,826..40,984,139	+	214610
	tomm6	40,769,529..40,771,435	+
skate	pm20d1	35,315,315..35,378,486	-	881156
	bysl	36,186,122..36,196,471	+
whale shark	rab7b	11,597,103..11,607,076	+	1446697
	usp49	13,011,709..13,043,800	+
catshark	pm20d1	139,028,488..139,100,809	-	1768335
	ccnd3	140,759,380..140,796,823	-
elephant shark	pm20d1	2,715,793..2,729,111	+	341176
	ccnd3	2,387,935..2,462,875	+
cathepsinD (Fig. S2)
human	lsp1	1,853,084..1,892,263	+	159857
	ifitm10	1,732,406..1,750,595	-
mouse	tnni2	141,995,553..141,998,147	+	118575
	ifitm10	141,879,572..141,927,526	-
chicken	lsp1	13,660,649..13,699,728	-	39079
	brsk1	13,660,649..13,699,728	-
lizard	lsp1	266,503,546..266,617,719	+	1211175
	brsk1	265,406,544..265,903,221	-
fugu	ctsd	11,653,594..11,658,052	-	23393
	drd4	11,634,659..11,644,226	-
tilapia	ctsd	43,148..50,842	+	80918
	drd4	109,429..124,066	+
arowana	lsp1	26,631,966..26,664,780	-	126055
	cdhr5	26,748,583..26,758,021	-
eel	lsp1	34,053,696..34,099,751	+	266686
	ric8	33,833,065..33,848,186	-
gar	lsp1	12,089,861..12,135,431	+	251295
	ric8	11,884,136..11,902,909	-
bowfin	lsp1	10,285,230..10,351,301	-	261998
	ric8	10,523,294..10,547,228	+
bichir	lsp1	331,289,183..331,380,836	+	551853
	ric8	330,828,983..330,860,775	-
skate	tnni2	22,207,768..22,222,592	+	674980
	abcc8	21,547,612..21,652,176	-
whale shark	lsp1	21,610,981..21,679,953	+	1655882
	abcc8	23,064,394..23,266,863	+
catshark	lsp1	139,860,588..140,312,480	-	2706052
	abcc8	142,204,330..142,566,640	+
elephant shark	lsp1	5,068,440..5,096,196	-	500426
	abcc8	5,504,583..5,568,866	+
napssin A (Fig. S3)
catshark	napsa	5,105,255..5,125,772	+	365924
	tspan4	5,443,543..5,471,179	+
human	emc10	50,476,507..50,490,871	+	178934
	kcnc3	50,311,937..50,333,536	-
mouse	emc10	44,139,361..44,145,953	-	114814
	kcnc3	44,236,405..44,254,175	+
alligator	emc10	40,244,527..40,248,085	+	147325
	rpabc5	40,100,760..40,101,625	-
lizard	napsa	17,946,307..17,984,430	-	200726
	rpabc5	17,783,704..17,788,490	-
lungfish	lrrc4b	481,468,217..483,285,971	-	29760163
	akt1s1	510,748,335..511,228,380	+
bowfin	lrrc4b	18,386,869..18,407,662	+	243573
	napsa	18,164,089..18,172,758	-
gar	emc10	999,213..1,010,414	+	103721
	akt1s1	906,693..921,486	-
eel	tmem150b	20,424,476..20,433,033	-	138075
	il2rb	20,553,035..20,562,551	+
herring	tmem150b	10,713,416..10,715,446	+	97435
	il2rb	10,618,011..10,625,486	-
pike	tmem150b	36,457,480..36,465,893	-	181758
	il2rb	36,284,135..36,294,659	-
tilapia	tmem150b	10,961,985..10,967,243	+	215574
	il2rb	10,751,669..10,758,972	-
medaka	tmem150b	18,770,978..18,776,832	-	180772
	il2rb	18,942,961..18,951,750	+
axolotl	fut2	1,276,776,928..1,276,821,278	+	6047286
	slc6a16	1,282,595,617..1,282,824,214	-
newt	fuz	1,387,394,486..1,387,555,665	+	3427031
	slc6a16	1,384,128,634..1,384,407,018	+
frog	phlda2	111,126,521..111,134,210	+	482198
	slc6a16	111,579,091..111,608,719	-
beta secretase 1 (Fig. S4)
catshark	dscaml1	95,994,191..96,630,907	-	1168697
	rnf214	97,114,303..97,162,888	-
human	tmprss13	117,900,641..117,929,402	-	785115
	pafah1b2	117,144,287..117,178,173	+
mouse	tmprss13	45,230,286..45,258,879	+	693702
	pafah1b2	45,876,609..45,923,988	-
chicken	tmprss13	5,446,862..5,455,046	-	211626
	pafah1b2	5,243,420..5,252,932	+
frog	tmprss13	81,587,267..81,616,267	+	515892
	pafah1b2	82,091,169..82,103,159	-
lungfish	tmprss13	1,365,253,565..1,365,665,661	-	17161118
	pafah1b2	1,382,018,779..1,382,414,683	-
bowfin	tmprss13	59,221,611..59,248,589	+	681290
	pafah1b2	58,567,299..58,572,080	+
gar	apoa1	4,777,677..4,783,047	-	116076
	cblh20	4,666,971..4,671,093	+
eel	pafah1b2	31,013,221..31,020,058	-	260309
	cblh20	30,759,749..30,765,061	+
pike	sidt2	28,576,088..28,594,877	-	105490
	cblh20	28,489,387..28,491,475	+
tilapia	sidt2	9,142,832..9,159,131	-	94404
	cblh20	9,064,727..9,067,593	+
beta secretase 2 (Fig. S5)
catshark	b3galt5	20,672,197..20,763,919	-	2443085
	zbtb21	18,320,834..18,401,766	+
human	lca5l	39,405,728..39,445,778	-	2604632
	zbtb21	41,986,831..42,010,360	-
mouse	lca5l	95,959,605..95,993,450	-	33845
	zbtb21	95,959,605..95,993,450	-
chicken	lca5l	108,091,993..108,107,082	-	1156986
	zbtb21	109,225,932..109,248,979	-
lizard	lca5l	79,400,039..79,432,133	-	1675761
	zbtb21	81,059,290..81,075,800	-
frog	sh3bgr	11,613,502..11,645,758	-	2055482
	zbtb21	9,590,276..9,606,520	+
bowfin	sh3bgr	43,088,116..43,098,403	-	461475
	mmp20	42,636,928..42,642,370	+
gar	sh3bgr	1,034,590..1,043,914	-	401776
	mmp20	642,138..661,718	+
eel	sh3bgr	11,031,145..11,047,732	-	433065
	mmp20	10,614,667..10,622,533	+
pike	sh3bgr	20,008,259..20,020,612	+	390611
	tubd1	20,394,046..20,398,870	-
tilapia	sh3bgr	14,797,044..14,812,015	-	357145
	tubd1	14,454,870..14,458,890	+
medaka	sh3bgr	25,275,036..25,290,212	-	457181
	tubd1	24,833,031..24,839,158	+
Nothepsin (Fig. S6)
mouse	ptprb	116,111,407..116,225,443	+	1101496
	cpsf6	117,180,572..117,212,903	-
chicken	ptprb	35,965,448..36,031,456	-	521137
	cpsf6	35,510,319..35,540,241	+
lizard	ptprb	152,795,146..152,891,251	-	540204
	frs2	152,351,047..152,404,159	+
frog	ptprb	59,462,477..59,520,762	-	453617
	frs2	59,067,145..59,101,459	+
medaka	best3	23,180,297..23,190,973	-	25436
	cct2	23,165,537..23,170,064	+
tilapia	rab3ip	19,545,260..19,558,664	-	635532
	cct2	20,175,444..20,180,792	-
zebrafish	nots	75,727,013..75,741,001	-	26099
	cct2	75,741,041..75,753,112	-
arowana	rab3ip	224,945..270,847	-	182255
	cpsf6	391,211..407,200	-
eel	ptprb	10,661,747..10,706,682	-	254130
	lrrc10	10,452,552..10,453,547	-
gar	ptprb	23,011,465..23,069,226	+	470657
	cpsf6	23,452,448..23,482,122	-
bowfin	ptprb	15,167,529..15,209,764	-	360928
	cpsf6	14,848,836..14,870,232	+
bichir	nots	63,596,176..63,649,277	-	244972
	frs2	63,740,620..63,841,148	-
skate	ptprb	30,414,665..30,503,038	-	719099
	cpsf6	29,783,939..29,816,256	+
whale shark	ptprb	41,853,866..41,956,828	+	728238
	yeats4	42,575,906..42,582,104	-
catshark	ptprb	25,015,139..25,150,979	+	1002204
	cpsf6	25,971,390..26,017,343	-
elephant shark	ptprb	36,540,471..36,578,197	-	408431
	cpsf6	36,169,766..36,197,040	+
Renin (Fig. S7)
human	pik3c2b	204,422,633..204,494,805	-	699182
	zc3h11a	203,795,623..203,854,124	+
mouse	pik3c2b	132,973,410..133,036,429	+	615727
	zc3h11a	133,547,600..133,589,137	-
chicken	pik3c2b	1,827,113..1,847,293	-	132878
	snrpe	1,714,415..1,716,348	+
lizard	pik3c2b	197,853,112..197,960,342	-	653820
	zc3h11a	197,306,522..197,343,715	-
frog	pik3c2b	66,627,641..66,946,156	+	1934184
	sox13	68,440,471..68,561,825	-
eel	pik3c2b	36,912,865..36,972,327	-	263725
	ren	36,708,602..36,721,296	+
gar	pik3c2b	38,834,293..38,881,642	-	298123
	ren	38,583,519..38,595,838	+
bowfin	plekha6	2,138,679..2,247,272	+	250914
	ren	2,381,697..2,389,593	-
bichir	pik3c2b	271,321,298..271,446,418	+	652472
	ren	271,925,264..271,973,770	+
skate	pik3c2b	32,326,892..32,460,458	+	779078
	zc3h11a	33,075,920..33,105,970	-
whale shark	pik3c2b	8,881,236..9,007,827	+	1058324
	zc3h11a	9,913,945..9,939,560	-
catshark	pik3c2b	135,391,560..135,587,111	+	1302564
	zc3h11a	136,659,938..136,694,124	-
elephant shark	pik3c2b	1,531,166..1,561,912	+	219179
	zc3h11a	1,732,930..1,750,345	-
teleost PgC (Fig. 8A)
eel	rabl2	11,160,762..11,180,916	-	111674
	sephs1	11,265,564..11,272,436	-
	pfkla	6,236,383..6,250,625	-	62883
	trpm2	6,280,128..6,299,266	-
arowana	rabl2	5,934,373..5,939,925	+	398824
	sephs1	6,328,188..6,333,197	-
	pfkla	310,715..323,060	+	85725
	trpm2	237,335..258,676	+
herring	rabl2	225,457..228,595	-	226451
	sephs1	2,144..5,551	-
milkfish	rabl2	2,128,408..2,131,243	-	351982
	sephs1	1,779,261..1,787,321	+
	pfkla	9,126,489..9,135,544	-	62866
	trpm2	9,165,162..9,189,355	-
zebrafish	rabl2	8,811,727..8,822,187	+	748894
	sephs1	9,547,955..9,560,621	-
	pfkla	54,893,001..54,943,282	-	315556
	trpm2	55,115,134..55,208,557	-
piranha	rabl2	10,720,825..10,724,711	-	601530
	sephs1	10,123,181..10,129,822	+
	pfkla	15,115,650..15,134,563	-	845417
	slc4a3	15,874,527..15,961,067	-
catfish	rabl2	29,115,187..29,126,122	-	514683
	sephs1	28,611,439..28,621,511	+
	pfkla	30,421,288..30,444,251	+	815398
	slc4a3	29,628,853..29,707,316	+
electric eel	rabl2	23,508,047..23,512,983	-	335659
	sephs1	23,177,324..23,182,197	+
	pfkla	24,238,601..24,256,572	-	504379
	slc4a3	24,704,392..24,742,980	-
pike	rabl2	19,626,429..19,638,526	+	549490
	sephs1	20,169,339..20,175,919	-
	pfkla	44,119,239..44,155,356	-	168403
	trpm2	44,234,503..44,287,642	-
cod	arsa	2,418,949..2,424,150	+	79272
	sephs1	2,492,256..2,498,221	-
	pfkla	23,302,859..23,337,606	+	234462
	trpm2	23,103,144..23,196,753	+
seabass	rabl2	10,788,209..10,792,107	-	297842
	sephs1	10,494,265..10,500,611	+
	pfkla	13,557,176..13,567,098	+	66128
	trpm2	13,500,970..13,521,030	+
tilapia	rabl2	55,596,715..55,602,065	+	332845
	sephs1	55,922,902..55,929,560	-
	pfkla	14,104,840..14,118,630	+	86048
	trpm2	14,032,582..14,060,973	+
medaka	rabl2	20,283,097..20,286,309	+	349978
	sephs1	20,625,996..20,633,075	-
	pfkla	19,921,987..19,934,162	+	64178
	trpm2	19,869,984..19,886,433	-
platyfish	shank3	12,522,495..12,675,666	-	297555
	sephs1	12,812,694..12,820,050	-
	mapk13	19,269,532..19,309,410	-	60648
	trpm2	19,311,307..19,330,180	-
stickleback	rabl2	8,489,228..8,492,703	+	226379
	sephs1	8,709,240..8,715,607	-
	pfkla	11,723,804..11,732,182	-	66960
	trpm2	11,757,560..11,790,764	-
fugu	rabl2	3,023,274..3,025,926	+	189876
	sephs1	3,209,210..3,213,150	-
	pfkla	20,840,783..20,848,148	-	48355
	trpm2	20,877,362..20,889,138	-
teleost PgA (Fig. 8B)
eel	adora1b	40,911,347..40,933,298	+	445959
	prok1	40,487,339..40,495,278	+
herring	adora1b	2,916,446..2,923,608	+	94876
	rbm15	2,828,732..2,831,925	+
	cacna1g	6,705,364..6,896,204	+	302323
	pkd1b	6,593,881..6,611,937	-
catfish	adora1b	22,160,234..22,170,072	-	196351
	rbm15	22,351,632..22,356,585	-
	wnt3	26,692,295..26,729,904	+	689445
	ca10a	26,040,459..26,252,119	+
electric eel	mmp9	319,548..324,463	-	78482
	rbm15	245,981..255,594	+
	wnt3	12,160,541..12,179,614	+	349527
	ca10a	11,830,087..11,920,321	+
pike	adora1b	32,610,318..32,657,244	+	328896
	rbm15	32,934,651..32,939,214	-
	cacna1g	15,089,378..15,246,182	+	330239
	pkd1b	14,915,943..14,937,995	+
cod	adora1b	11,455,202..11,460,653	+	116550
	rbm15	11,567,309..11,571,752	-
	strip1	7,571,817..7,581,684	-	104976
	eps8l3a	7,476,708..7,483,750	+
stickleback	adora1b	10,664,740..10,676,143	+	68997
	rbm15	10,729,098..10,733,737	-
	strip1	9,060,964..9,068,458	+	103762
	eps8l3a	9,157,882..9,164,726	-
seabass	adora1b	16,582,496..16,588,078	+	84925
	rbm15	16,659,416..16,667,421	-
	cacna1g	5,609,632..5,853,088	-	514367
	sstr2	6,111,113..6,123,999	+
tilapia	adora1b	20,964,076..20,970,597	+	120437
	rbm15	21,075,819..21,084,513	-
	cacna1g	23,113,510..23,430,074	-	727563
	sstr2	23,829,384..23,841,073	+
fugu	adora1b	9,120,594..9,124,727	-	60441
	rbm15	9,064,286..9,068,772	+
	cacna1g	8,761,627..8,923,315	-	343951
	sstr2	9,098,895..9,105,578	+
Bitterling Nothepsin (Fig. S10)
mouse	ptprb	116,111,407..116,225,443	+	1101496
	cpsf6	117,180,572..117,212,903	-
chicken	ptprb	35,965,448..36,031,456	-	521137
	cpsf6	35,510,319..35,540,241	+
lizard	ptprb	152,795,146..152,891,251	-	540204
	frs2	152,351,047..152,404,159	+
frog	ptprb	59,462,477..59,520,762	-	453617
	frs2	59,067,145..59,101,459	+
turbot	best3	24,202,825..24,218,427	+	24273
	cct2	24,221,975..24,227,098	-
medaka	best3	23,180,297..23,190,973	-	25436
	cct2	23,165,537..23,170,064	+
tilapia	rab3ip	19,545,260..19,558,664	-	635532
	nots	20,175,444..20,180,792	-
croaker	best3	863,189..872,875	+	20542
	cct2	878,409..883,731	-
pike	ptprb	4,958,363..4,997,481	-	257147
	frs2	4,740,334..4,777,035	-
catfish	nots	15,071,796..15,079,756	+	17715
	cct2	15,062,041..15,071,666	+
goldfish	nots	2,832,480..2,837,235	+	16945
	cct2	2,820,290..2,831,310	+
carp	nots	36,210,226..36,219,116	-	19232
	cct2	36,220,886..36,229,458	-
bitterling	nots	69135..73428	+	8938
	cct2	64490..68012	+
zebrafish	nots	75,727,013..75,741,001	-	26099
	cct2	75,741,041..75,753,112	-
arowana	rab3ip	224,945..270,847	-	182255
	cpsf6	391,211..407,200	-
eel	ptprb	10,661,747..10,706,682	-	254130
	lrrc10	10,452,552..10,453,547	-
gar	ptprb	23,011,465..23,069,226	+	470657
	cpsf6	23,452,448..23,482,122	-
bowfin	ptprb	2,138,679..2,247,272	+	250914
	cpsf6	2,381,697..2,389,593	-
bichir	nots	63,596,176..63,649,277	-	244972
	frs2	63,740,620..63,841,148	-
