# Supplementary material for: Molecular evolution of aspartic protease gene family in vertebrates
Source: Sci Rep. 2026 May 20;16:22893. doi: 10.1038/s41598-026-52723-0 (PMC13389413; doi:10.1038/s41598-026-52723-0)
Supplement: Supplementary file 3 — Supplementary Information 3. [file 41598_2026_52723_MOESM3_ESM.xlsx]

## Sheet: Sheet1
organisms	name	accession
Human (Homo sapiens)	>HomsapCtsd	NM_001909.5
	>HomsapRen	NM_000537.4
	>HomsapCtse	NM_001910.4
	>HomsapPga3	NM_001079807.4
	>HomsapPga4	NM_001079808.6
	>HomsapPga5	NM_014224.5
	>HomsapPgc	NM_002630.4
	>HomsapNap	NM_001436336.1
	>HomsapBs1	NM_012104.6
	>HomsapBs2	NM_012105.5
Mouse (Mus musculus)	>MusmusCtsd	NM_009983.3
	>MusmusRen	NM_031193.2
	>MusmusCtse	NM_007799.3
	>MusmusCym	NM_001111143.1
	>MusmusPgf	NM_021453.4
	>MusmusPgc	NM_025973.3
	>MusmusNap	NM_008437.1
	>MusmusBs1	NM_011792.7
	>MusmusBs2	NM_019517.5
Rabbit (Oryctolagus cuniculus)	>OrycunPgf	NM_001082696.1
	>BostauCym	NM_180994.2
	>BostauPga	NM_001001600.2
	>BostauCtsd	NM_001166521.2
	>BostauRen	NM_001206509.1
	>BostauPr1	NM_176621.3
	>BostauPr2	NM_176614.1
	>BostauPr3	NM_176622.1
	>BostauPr4	NM_176616.2
Pig (Sus scrofa)	>SusscrPgb	NM_001374219.1
Camel (Camelus dromedarius)	>CamdroCym	NM_001303574.1
Sheep (Ovis aries)	>OviariCym	NM_001009804.1
Horse (Equus caballus)	>EqucabPAG	NM_001081943.2
Dog (Canis lupus familiaris)	>CanlupPga	NM_001003117.1
	>CanlupPgb1	NM_001003028.1
Opossum (Monodelphis domestica)	>MondomPgb	NM_001032980.1
Chicken (Gallus gallus)	>GalgalNot	NM_001318427.1
	>GalgalCtsd	NM_205177.2
	>GalgalPgc2	NM_204877.2
	>GalgalPga1	NM_204878.1
	>GalgalCym	NM_205054.2
Crawed frog (Xenopus tropicalis)	>XentroCtsd	NM_203633.1
	>XentroCtse	NM_001126997.1
	>XentroPBC2	NM_001030432.1
	>XentroPBC3	NM_001015682.1
	>XentroPBC4	NM_001032309.1
	>XentroNap	NM_001005701.1
	>XentroBs1	NM_001079017.1
	>XentroBs2	NM_001142118.1
Newt (Cynops pyrrhogaster)	>CynpyrPBC1	LC060626.1
	>CynpyrPBC2	LC060623.1
	>CynpyrCtse	LC060625.1
	>CynpyrPga	AB710470.1
	>CynpyrPga1	LC060624.1
	>CynpyrPga3	LC060627.1
	>CynpyrPgc1	AB710468.1
	>CynpyrPgc2	AB710469.1
Zebrafish (Danio rerio)	>DanrerNot	NM_131804.1
	>DanrerCtsd	NM_131710.2
	>DanrerRen	NM_212860.1
	>DanrerNap	NM_200031.1
	>DanrerBs1	NM_205704.1
Channel catfish (Ictalurus punctatus)	>IctpunCtsd	NM_001257110.1
	>IctpunPga3	NM_001201015.1
	>IctpunNap	NM_001200478.1
Medaka (Oryzias latipes)	>OrylatNot	NM_001319272.1
Fugu (Takifugu rubripes)	>TakrubNot	NM_001078587.1
	>TakrubCtsd	NM_001078584.1
	>TakrubRen	NM_001078586.1
	>TakrubPga	NM_001078583.1
	>TakrubNap	NM_001078585.1
